# Supplementary material for: Tensor decomposition of multi-dimensional splicing events across multiple tissues to identify splicing-mediated risk genes associated with complex traits
Source: PLoS Comput Biol. 2025 Jul 21;21(7):e1013303. doi: 10.1371/journal.pcbi.1013303 (PMC12303388; doi:10.1371/journal.pcbi.1013303)
Supplement: S1 Table — (XLSX) [file pcbi.1013303.s008.xlsx]

## Sheet: S1 Table. AD risk genes
GID	gene_name	p.adj.mul
ENSG00000104859	CLASRP	4.41599e-92
ENSG00000104866	PPP1R37	7.08236e-56
ENSG00000007047	MARK4	1.71463e-48
ENSG00000104881	PPP1R13L	2.15931e-38
ENSG00000187244	BCAM	9.35486e-38
ENSG00000136717	BIN1	6.33982e-34
ENSG00000130202	NECTIN2	3.53891e-29
ENSG00000130208	APOC1	3.98233e-29
ENSG00000149196	HIKESHI	1.62243e-27
ENSG00000074266	EED	3.64158e-26
ENSG00000073921	PICALM	1.65748e-25
ENSG00000069399	BCL3	4.19144e-25
ENSG00000125746	EML2	1.18677e-24
ENSG00000186567	CEACAM19	3.32643e-22
ENSG00000130203	APOE	2.96071e-21
ENSG00000104856	RELB	3.09118e-18
ENSG00000110079	MS4A4A	6.01149e-16
ENSG00000203710	CR1	1.21375e-15
ENSG00000104884	ERCC2	5.05233e-15
ENSG00000110077	MS4A6A	9.06381e-15
ENSG00000073008	PVR	5.99208e-14
ENSG00000104228	TRIM35	1.52774e-12
ENSG00000163161	ERCC3	4.13633e-12
ENSG00000213889	PPM1N	3.50572e-10
ENSG00000168077	SCARA3	3.51577e-10
ENSG00000077454	LRCH4	6.22685e-10
ENSG00000166889	PATL1	1.35478e-09
ENSG00000106333	PCOLCE	1.96126e-09
ENSG00000166526	ZNF3	3.0889e-09
ENSG00000125753	VASP	3.38323e-09
ENSG00000078487	ZCWPW1	4.40796e-09
ENSG00000221838	AP4M1	1.44908e-08
ENSG00000166900	STX3	2.00919e-08
ENSG00000141503	MINK1	3.45332e-08
ENSG00000076356	PLXNA2	3.71664e-08
ENSG00000166925	TSC22D4	9.03739e-08
ENSG00000108219	TSPAN14	1.71819e-07
ENSG00000137504	CREBZF	3.47109e-07
ENSG00000171204	TMEM126B	3.54098e-07
ENSG00000125740	FOSB	4.14614e-07
ENSG00000151376	ME3	4.59533e-07
ENSG00000106330	MOSPD3	6.05815e-07
ENSG00000198502	HLA-DRB5	6.23589e-07
ENSG00000137501	SYTL2	6.27503e-07
ENSG00000166997	CNPY4	6.91574e-07
ENSG00000165916	PSMC3	6.96902e-07
ENSG00000064687	ABCA7	7.04314e-07
ENSG00000124596	OARD1	8.9442e-07
ENSG00000095970	TREM2	1.00654e-06
ENSG00000174943	KCTD13	2.29662e-06
ENSG00000106290	TAF6	2.91646e-06
ENSG00000108515	ENO3	3.54187e-06
ENSG00000077044	DGKD	5.7432e-06
ENSG00000149932	TMEM219	6.41513e-06
ENSG00000149929	HIRIP3	7.27146e-06
ENSG00000012061	ERCC1	9.18607e-06
ENSG00000196126	HLA-DRB1	1.26994e-05
ENSG00000102882	MAPK3	1.53586e-05
ENSG00000029725	RABEP1	1.68626e-05
ENSG00000221988	PPT2	1.92602e-05
ENSG00000166927	MS4A7	1.99806e-05
ENSG00000007255	TRAPPC6A	2.0924e-05
ENSG00000149182	ARFGAP2	2.10161e-05
ENSG00000103495	MAZ	2.45964e-05
ENSG00000140678	ITGAX	2.80658e-05
ENSG00000104853	CLPTM1	3.09564e-05
ENSG00000108592	FTSJ3	3.09679e-05
ENSG00000110514	MADD	3.41793e-05
ENSG00000166508	MCM7	3.88486e-05
ENSG00000120899	PTK2B	4.16439e-05
ENSG00000103657	HERC1	4.24302e-05
ENSG00000109919	MTCH2	4.41871e-05
ENSG00000108559	NUP88	4.46141e-05
ENSG00000197093	GAL3ST4	5.53322e-05
ENSG00000099385	BCL7C	6.5041e-05
ENSG00000179344	HLA-DQB1	6.67609e-05
ENSG00000166529	ZSCAN21	7.44708e-05
ENSG00000005844	ITGAL	7.54329e-05
ENSG00000180448	ARHGAP45	8.25014e-05
ENSG00000146830	GIGYF1	9.82644e-05
ENSG00000071626	DAZAP1	0.000102913
ENSG00000167840	ZNF232	0.000108574
ENSG00000120071	KANSL1	0.000110851
ENSG00000198909	MAP3K3	0.000120062
ENSG00000169221	TBC1D10B	0.000131701
ENSG00000142252	GEMIN7	0.000144851
ENSG00000149187	CELF1	0.000159254
ENSG00000137776	SLTM	0.00015977
ENSG00000160862	AZGP1	0.000187813
ENSG00000121716	PILRB	0.000211627
ENSG00000198087	CD2AP	0.000275401
ENSG00000158864	NDUFS2	0.00036071
ENSG00000087087	SRRT	0.000378171
ENSG00000167384	ZNF180	0.000417672
ENSG00000159640	ACE	0.000438113
ENSG00000165915	SLC39A13	0.000472743
ENSG00000169955	ZNF747	0.000506987
ENSG00000146833	TRIM4	0.000540085
ENSG00000085978	ATG16L1	0.000540834
ENSG00000169592	INO80E	0.000614679
ENSG00000088038	CNOT3	0.000625967
ENSG00000131115	ZNF227	0.000704159
ENSG00000110536	PTPMT1	0.000714172
ENSG00000147419	CCDC25	0.000967842
ENSG00000163166	IWS1	0.000986609
ENSG00000087085	ACHE	0.00104944
ENSG00000238083	LRRC37A2	0.00108233
ENSG00000156860	FBRS	0.00115634
ENSG00000178226	PRSS36	0.00120462
ENSG00000111325	OGFOD2	0.0012315
ENSG00000072849	DERL2	0.00126652
ENSG00000149923	PPP4C	0.00156889
ENSG00000164941	INTS8	0.00179325
ENSG00000136463	TACO1	0.00187443
ENSG00000186868	MAPT	0.00221212
ENSG00000151006	PRSS53	0.002295
ENSG00000137411	VARS2	0.00230558
ENSG00000100519	PSMC6	0.0024233
ENSG00000204498	NFKBIL1	0.00261315
ENSG00000204305	AGER	0.0033173
ENSG00000090238	YPEL3	0.0034977
ENSG00000108509	CAMTA2	0.00357158
ENSG00000158796	DEDD	0.0036835
ENSG00000240065	PSMB9	0.00387322
ENSG00000025434	NR1H3	0.00430944
ENSG00000225190	PLEKHM1	0.00452167
ENSG00000103507	BCKDK	0.00459956
ENSG00000087077	TRIP6	0.00477961
ENSG00000073712	FERMT2	0.00493955
ENSG00000117335	CD46	0.00543901
ENSG00000079616	KIF22	0.00567034
ENSG00000140455	USP3	0.00589264
ENSG00000168090	COPS6	0.00680714
ENSG00000175938	ORAI3	0.00710057
ENSG00000099622	CIRBP	0.00760317
ENSG00000106144	CASP2	0.00773969
ENSG00000005961	ITGA2B	0.00781937
ENSG00000099381	SETD1A	0.00789921
ENSG00000157353	FCSK	0.00857527
ENSG00000188186	LAMTOR4	0.00861235
ENSG00000001167	NFYA	0.00872356
ENSG00000138802	SEC24B	0.00886994
ENSG00000196352	CD55	0.00892402
ENSG00000129250	KIF1C	0.00907184
ENSG00000167468	GPX4	0.00931533
ENSG00000030066	NUP160	0.00935803
ENSG00000185561	TLCD2	0.00957028
ENSG00000106351	AGFG2	0.00984582
ENSG00000156162	DPY19L4	0.0112167
ENSG00000156858	PRR14	0.0117257
ENSG00000120656	TAF12	0.0136842
ENSG00000089280	FUS	0.0137923
ENSG00000109920	FNBP4	0.0138139
ENSG00000141456	PELP1	0.0144665
ENSG00000103043	VAC14	0.0157357
ENSG00000141480	ARRB2	0.0164746
ENSG00000204120	GIGYF2	0.0167607
ENSG00000070423	RNF126	0.0204181
ENSG00000243646	IL10RB	0.0217153
ENSG00000013364	MVP	0.0219023
ENSG00000120915	EPHX2	0.0223163
ENSG00000204304	PBX2	0.0259814
ENSG00000197062	ZSCAN26	0.0264445
ENSG00000162755	KLHDC9	0.0273565
ENSG00000146067	FAM193B	0.0300484
ENSG00000007312	CD79B	0.0303124
ENSG00000186566	GPATCH8	0.0315848
ENSG00000234745	HLA-B	0.0331105
ENSG00000099364	FBXL19	0.0331239
ENSG00000103528	SYT17	0.0335752
ENSG00000156873	PHKG2	0.0336131
ENSG00000105609	LILRB5	0.0370645
ENSG00000108523	RNF167	0.0378371
ENSG00000103671	TRIP4	0.0493227
