# Supplementary material for: Tensor decomposition of multi-dimensional splicing events across multiple tissues to identify splicing-mediated risk genes associated with complex traits
Source: PLoS Comput Biol. 2025 Jul 21;21(7):e1013303. doi: 10.1371/journal.pcbi.1013303 (PMC12303388; doi:10.1371/journal.pcbi.1013303)
Supplement: S2 Table — (XLSX) [file pcbi.1013303.s009.xlsx]

## Sheet: S2 Table. Reported AD riskgene 
APOE
SORL1
GAB2
CR1
PICALM
CLU
CD33
ABCA7
ADAM10
CD2AP
BIN1
APOC1
TOMM40
INPP5D
PSEN2
EPHA1
APP
MTHFD1L
CNTNAP2
CASS4
BCAM
ABCA1
PTK2B
MS4A6A
FRMD4A
BCL3
SLC24A4
GLIS3
FERMT2
PSEN1
TREM2
ZCWPW1
EXOC3L2
MS4A4A
ACE
APOC4
BZW2
SUCLG2
APOB
SCIMP
SCARB1
RELB
CRY2
PVRL2
CLASRP
ADAMTS4
MMP3
UBE2L3
PPP1R37
ECHDC3
TCF7L2
IL6R
MS4A2
LIPG
MAN2A1
MAPT
ALDH1A2
ABI3
LILRA5
CELF1
PLCG2
HMGCR
OARD1
APH1B
APOC2
OR4S1
STAT4
MS4A4E
PVR
HS3ST1
CCR2
VASP
CYP8B1
BLOC1S3
PPP1R13L
NFIC
NKPD1
INSR
CNTNAP5
BCAS3
BCHE
BCL2
NME8
CLPTM1
CLNK
UBQLN1
CLMN
IL1B
TRAPPC6A
VSNL1
SORCS1
PPARG
IGSF23
CRH
PSMA1
CHRNB2
FBXL7
CHRNA7
SPON1
MYO16
CHRNA2
VLDLR
KIR3DL2
KIT
BACE1
HLADRA
DSG2
CALHM1
RBFOX1
HFE
PILRA
LRP4
HARBI1
TFCP2
CBLC
DPP10
SYNJ1
CDC25B
ACP2
ACHE
PACSIN3
MADD
ZNF652
GSK3B
PFDN1
RIN3
MARK4
GRIN2A
PDGFRB
MAPK8IP1
GRIN3B
CCRL2
ECE1
SCN1A
HBEGF
CACNA1G
CEACAM16
MMP13
ESR1
ALDH5A1
PLAU
SCN8A
CACNA2D1
MMP12
HLA-DRB1
MT-ND2
HLA-DRB5
