# Supplementary material for: Tensor decomposition of multi-dimensional splicing events across multiple tissues to identify splicing-mediated risk genes associated with complex traits
Source: PLoS Comput Biol. 2025 Jul 21;21(7):e1013303. doi: 10.1371/journal.pcbi.1013303 (PMC12303388; doi:10.1371/journal.pcbi.1013303)
Supplement: S3 Table — (XLSX) [file pcbi.1013303.s010.xlsx]

## Sheet: S3 Table. SCZ risk genes
GID	gene_name	p.adj.brain_tc
ENSG00000204371	EHMT2	1.51e-34
ENSG00000198563	DDX39B	5.3e-30
ENSG00000204301	NOTCH4	9.67e-30
ENSG00000221988	PPT2	2.68e-28
ENSG00000204469	PRRC2A	3.01e-28
ENSG00000204427	ABHD16A	4.62e-28
ENSG00000204580	DDR1	5.73e-28
ENSG00000096654	ZNF184	7.71e-28
ENSG00000204498	NFKBIL1	1.97e-27
ENSG00000234745	HLA-B	2.28e-27
ENSG00000204310	AGPAT1	7.98e-27
ENSG00000166278	C2	1.12e-26
ENSG00000137338	PGBD1	1.22e-26
ENSG00000204472	AIF1	2.3e-26
ENSG00000137312	FLOT1	2.46e-26
ENSG00000204463	BAG6	3.44e-26
ENSG00000137343	ATAT1	4.76e-25
ENSG00000186470	BTN3A2	7.43e-25
ENSG00000204525	HLA-C	9.02e-25
ENSG00000137411	VARS2	1.24e-24
ENSG00000168477	TNXB	1.27e-24
ENSG00000111801	BTN3A3	1.29e-24
ENSG00000026950	BTN3A1	1.53e-24
ENSG00000204348	DXO	4.04e-24
ENSG00000204410	MSH5	1.45e-23
ENSG00000204536	CCHCR1	5.49e-23
ENSG00000204386	NEU1	1.14e-22
ENSG00000204713	TRIM27	4.73e-21
ENSG00000204482	LST1	6.56e-21
ENSG00000241404	EGFL8	9.35e-21
ENSG00000181315	ZNF322	1.63e-20
ENSG00000112763	BTN2A1	2.46e-20
ENSG00000187987	ZSCAN23	2.52e-20
ENSG00000213676	ATF6B	6.45e-19
ENSG00000197062	ZSCAN26	3.58e-18
ENSG00000079691	CARMIL1	4.32e-18
ENSG00000204344	STK19	4.05e-16
ENSG00000235109	ZSCAN31	8.03e-16
ENSG00000100417	PMM1	1.04e-15
ENSG00000137185	ZSCAN9	1.3e-15
ENSG00000100413	POLR3H	1.39e-15
ENSG00000214435	AS3MT	1.4e-15
ENSG00000204569	PPP1R10	4.89e-15
ENSG00000137337	MDC1	8.92e-15
ENSG00000213722	DDAH2	3.9e-14
ENSG00000166272	WBP1L	5.02e-14
ENSG00000204681	GABBR1	8.09e-14
ENSG00000196126	HLA-DRB1	8.68e-14
ENSG00000204304	PBX2	1.84e-13
ENSG00000189298	ZKSCAN3	2.47e-13
ENSG00000204655	MOG	3.82e-13
ENSG00000204356	NELFE	6.75e-13
ENSG00000076685	NT5C2	1.19e-12
ENSG00000204314	PRRT1	1.54e-12
ENSG00000139722	VPS37B	2.47e-12
ENSG00000204351	SKIV2L	3.24e-12
ENSG00000107872	FBXL15	7.96e-12
ENSG00000223501	VPS52	8.98e-12
ENSG00000204560	DHX16	9.98e-12
ENSG00000213780	GTF2H4	1.2e-11
ENSG00000054282	SDCCAG8	1.25e-11
ENSG00000196735	HLA-DQA1	1.37e-11
ENSG00000148842	CNNM2	2.06e-11
ENSG00000204642	HLA-F	2.73e-11
ENSG00000111325	OGFOD2	4.34e-11
ENSG00000114416	FXR1	5.44e-11
ENSG00000100664	EIF5	7.81e-11
ENSG00000234127	TRIM26	1.15e-10
ENSG00000196628	TCF4	1.85e-10
ENSG00000157613	CREB3L1	3.06e-10
ENSG00000138175	ARL3	3.37e-10
ENSG00000156398	SFXN2	4.41e-10
ENSG00000115392	FANCL	4.54e-10
ENSG00000206503	HLA-A	7.05e-10
ENSG00000204257	HLA-DMA	1.2e-09
ENSG00000135164	DMTF1	1.28e-09
ENSG00000168394	TAP1	1.47e-09
ENSG00000151498	ACAD8	1.61e-09
ENSG00000150967	ABCB9	2.67e-09
ENSG00000090975	PITPNM2	2.91e-09
ENSG00000130787	HIP1R	2.91e-09
ENSG00000101452	DHX35	3.65e-09
ENSG00000237441	RGL2	4.03e-09
ENSG00000213760	ATP6V1G2	4.48e-09
ENSG00000256053	COA8	4.52e-09
ENSG00000138111	MFSD13A	5e-09
ENSG00000162971	TYW5	6.03e-09
ENSG00000100197	CYP2D6	6.24e-09
ENSG00000107882	SUFU	8.91e-09
ENSG00000173915	ATP5MD	1.02e-08
ENSG00000197555	SIPA1L1	1.16e-08
ENSG00000175224	ATG13	1.39e-08
ENSG00000204394	VARS1	1.5e-08
ENSG00000171206	TRIM8	1.83e-08
ENSG00000112511	PHF1	2.04e-08
ENSG00000182667	NTM	3.37e-08
ENSG00000135365	PHF21A	3.4e-08
ENSG00000171045	TSNARE1	4.04e-08
ENSG00000100138	SNU13	4.69e-08
ENSG00000165495	PKNOX2	5.92e-08
ENSG00000126214	KLC1	6.52e-08
ENSG00000198502	HLA-DRB5	7.59e-08
ENSG00000139437	TCHP	8.12e-08
ENSG00000181790	ADGRB1	8.29e-08
ENSG00000272573	MUSTN1	9.69e-08
ENSG00000243649	CFB	1.05e-07
ENSG00000163933	RFT1	1.13e-07
ENSG00000111328	CDK2AP1	1.14e-07
ENSG00000149091	DGKZ	1.27e-07
ENSG00000106012	IQCE	1.36e-07
ENSG00000100410	PHF5A	1.54e-07
ENSG00000198911	SREBF2	1.58e-07
ENSG00000204231	RXRB	2.26e-07
ENSG00000051825	MPHOSPH9	2.45e-07
ENSG00000106009	BRAT1	2.63e-07
ENSG00000182600	SNORC	2.85e-07
ENSG00000100412	ACO2	2.85e-07
ENSG00000111011	RSRC2	2.86e-07
ENSG00000066379	ZNRD1	3.01e-07
ENSG00000083097	DOP1A	3.1e-07
ENSG00000117408	IPO13	3.23e-07
ENSG00000100354	TNRC6B	3.97e-07
ENSG00000183955	KMT5A	4.32e-07
ENSG00000204256	BRD2	4.54e-07
ENSG00000204444	APOM	6.34e-07
ENSG00000143702	CEP170	7.48e-07
ENSG00000121680	PEX16	7.96e-07
ENSG00000151067	CACNA1C	8.93e-07
ENSG00000175220	ARHGAP1	9.31e-07
ENSG00000196812	ZSCAN16	1.02e-06
ENSG00000142949	PTPRF	1.12e-06
ENSG00000005483	KMT2E	1.19e-06
ENSG00000130921	C12orf65	1.55e-06
ENSG00000188026	RILPL1	1.57e-06
ENSG00000134569	LRP4	1.71e-06
ENSG00000184304	PRKD1	1.77e-06
ENSG00000174456	C12orf76	2.18e-06
ENSG00000196419	XRCC6	2.22e-06
ENSG00000213999	MEF2B	2.4e-06
ENSG00000149923	PPP4C	2.52e-06
ENSG00000002822	MAD1L1	2.83e-06
ENSG00000114904	NEK4	2.98e-06
ENSG00000117569	PTBP2	3.25e-06
ENSG00000065833	ME1	3.34e-06
ENSG00000115520	COQ10B	3.93e-06
ENSG00000250067	YJEFN3	4.03e-06
ENSG00000169592	INO80E	4.53e-06
ENSG00000100418	DESI1	5.2e-06
ENSG00000122970	IFT81	5.67e-06
ENSG00000213654	GPSM3	5.86e-06
ENSG00000135632	SMYD5	5.88e-06
ENSG00000096433	ITPR3	5.92e-06
ENSG00000088808	PPP1R13B	6.84e-06
ENSG00000120451	SNX19	7.33e-06
ENSG00000174939	ASPHD1	7.56e-06
ENSG00000065609	SNAP91	7.61e-06
ENSG00000116096	SPR	7.94e-06
ENSG00000164880	INTS1	8.31e-06
ENSG00000129933	MAU2	8.45e-06
ENSG00000014138	POLA2	8.72e-06
ENSG00000204852	TCTN1	1.06e-05
ENSG00000149929	HIRIP3	1.08e-05
ENSG00000075413	MARK3	1.17e-05
ENSG00000140395	WDR61	1.34e-05
ENSG00000204120	GIGYF2	1.38e-05
ENSG00000111364	DDX55	1.48e-05
ENSG00000149927	DOC2A	1.72e-05
ENSG00000117020	AKT3	1.8e-05
ENSG00000126091	ST3GAL3	1.93e-05
ENSG00000104888	SLC17A7	2.02e-05
ENSG00000160688	FLAD1	2.09e-05
ENSG00000112983	BRD8	2.14e-05
ENSG00000110497	AMBRA1	2.16e-05
ENSG00000107862	GBF1	2.21e-05
ENSG00000162944	RFTN2	2.25e-05
ENSG00000174437	ATP2A2	2.27e-05
ENSG00000143537	ADAM15	2.32e-05
ENSG00000149792	MRPL49	2.44e-05
ENSG00000162972	MAIP1	2.45e-05
ENSG00000154144	TBRG1	2.83e-05
ENSG00000100401	RANGAP1	3.17e-05
ENSG00000105676	ARMC6	3.28e-05
ENSG00000120686	UFM1	3.33e-05
ENSG00000103502	CDIPT	3.41e-05
ENSG00000155511	GRIA1	3.42e-05
ENSG00000198752	CDC42BPB	3.57e-05
ENSG00000241058	NSUN6	3.71e-05
ENSG00000196236	XPNPEP3	3.72e-05
ENSG00000105894	PTN	4.09e-05
ENSG00000169221	TBC1D10B	4.14e-05
ENSG00000142546	NOSIP	4.26e-05
ENSG00000163932	PRKCD	4.26e-05
ENSG00000196510	ANAPC7	4.66e-05
ENSG00000184983	NDUFA6	4.77e-05
ENSG00000126391	FRMD8	4.93e-05
ENSG00000160752	FDPS	4.96e-05
ENSG00000144381	HSPD1	5.11e-05
ENSG00000111358	GTF2H3	5.11e-05
ENSG00000198951	NAGA	5.38e-05
ENSG00000172346	CSDC2	5.41e-05
ENSG00000013364	MVP	5.58e-05
ENSG00000088930	XRN2	5.91e-05
ENSG00000010327	STAB1	6.09e-05
ENSG00000204267	TAP2	6.1e-05
ENSG00000205704	LINC00634	6.32e-05
ENSG00000174943	KCTD13	6.47e-05
ENSG00000103495	MAZ	6.7e-05
ENSG00000186577	SMIM29	6.89e-05
ENSG00000139436	GIT2	6.95e-05
ENSG00000166159	LRTM2	7.07e-05
ENSG00000085978	ATG16L1	7.23e-05
ENSG00000137404	NRM	7.48e-05
ENSG00000089639	GMIP	8.41e-05
ENSG00000163938	GNL3	9.05e-05
ENSG00000144040	SFXN5	9.27e-05
ENSG00000168273	SMIM4	9.31e-05
ENSG00000109956	B3GAT1	9.48e-05
ENSG00000110492	MDK	9.91e-05
ENSG00000128482	RNF112	0.00010368
ENSG00000149930	TAOK2	0.00010623
ENSG00000157873	TNFRSF14	0.00011245
ENSG00000130005	GAMT	0.00011833
ENSG00000088970	KIZ	0.00012148
ENSG00000139697	SBNO1	0.00012503
ENSG00000167491	GATAD2A	0.00013428
ENSG00000149179	C11orf49	0.00013681
ENSG00000134574	DDB2	0.00013725
ENSG00000114054	PCCB	0.00014067
ENSG00000165046	LETM2	0.00014087
ENSG00000234965	SHISA8	0.0001431
ENSG00000010322	NISCH	0.00014978
ENSG00000110046	ATG2A	0.00015296
ENSG00000108641	B9D1	0.0001733
ENSG00000076513	ANKRD13A	0.0001912
ENSG00000149294	NCAM1	0.00019239
ENSG00000131374	TBC1D5	0.00019862
ENSG00000197283	SYNGAP1	0.00020076
ENSG00000128159	TUBGCP6	0.00022282
ENSG00000100711	ZFYVE21	0.00022886
ENSG00000204220	PFDN6	0.00023019
ENSG00000139433	GLTP	0.00026632
ENSG00000204428	LY6G5C	0.00027264
ENSG00000168066	SF1	0.00029347
ENSG00000103723	AP3B2	0.00029894
ENSG00000141258	SGSM2	0.0003019
ENSG00000147526	TACC1	0.00032272
ENSG00000100321	SYNGR1	0.00033024
ENSG00000135315	CEP162	0.00034077
ENSG00000132563	REEP2	0.00034177
ENSG00000115896	PLCL1	0.00037727
ENSG00000181019	NQO1	0.00038057
ENSG00000101442	ACTR5	0.00039112
ENSG00000163930	BAP1	0.00041493
ENSG00000149182	ARFGAP2	0.00041529
ENSG00000196141	SPATS2L	0.00043793
ENSG00000146776	ATXN7L1	0.00044504
ENSG00000174938	SEZ6L2	0.00045489
ENSG00000149932	TMEM219	0.00045827
ENSG00000149781	FERMT3	0.00050256
ENSG00000204248	COL11A2	0.00050576
ENSG00000148840	PPRC1	0.00051408
ENSG00000196588	MRTFA	0.00052206
ENSG00000077782	FGFR1	0.00055239
ENSG00000157388	CACNA1D	0.00056707
ENSG00000135930	EIF4E2	0.00057437
ENSG00000169231	THBS3	0.00057857
ENSG00000115234	SNX17	0.00062454
ENSG00000184445	KNTC1	0.00062733
ENSG00000163939	PBRM1	0.00063604
ENSG00000147535	PLPP5	0.00064545
ENSG00000104863	LIN7B	0.00065171
ENSG00000143457	GOLPH3L	0.0006518
ENSG00000204392	LSM2	0.00066866
ENSG00000100167	SEPTIN3	0.00068022
ENSG00000148843	PDCD11	0.0006809
ENSG00000141837	CACNA1A	0.00072404
ENSG00000122687	MRM2	0.00072828
ENSG00000120341	SEC16B	0.00074075
ENSG00000025423	HSD17B6	0.00074329
ENSG00000131503	ANKHD1	0.00080634
ENSG00000173114	LRRN3	0.0009712
ENSG00000152061	RABGAP1L	0.0010381
ENSG00000168010	ATG16L2	0.00104722
ENSG00000149633	KIAA1755	0.00104965
ENSG00000149925	ALDOA	0.00115187
ENSG00000205981	DNAJC19	0.00116354
ENSG00000087085	ACHE	0.00116599
ENSG00000166165	CKB	0.00118966
ENSG00000006831	ADIPOR2	0.00130723
ENSG00000134802	SLC43A3	0.00132453
ENSG00000204619	PPP1R11	0.00135537
ENSG00000160767	FAM189B	0.00137003
ENSG00000137309	HMGA1	0.00139701
ENSG00000142552	RCN3	0.00141348
ENSG00000163125	RPRD2	0.00141833
ENSG00000100147	CCDC134	0.00145074
ENSG00000163346	PBXIP1	0.00145106
ENSG00000090905	TNRC6A	0.00146116
ENSG00000152092	ASTN1	0.00146407
ENSG00000064607	SUGP2	0.00147268
ENSG00000135324	MRAP2	0.00156379
ENSG00000164877	MICALL2	0.00160917
ENSG00000157870	PRXL2B	0.00171526
ENSG00000010318	PHF7	0.00178647
ENSG00000105726	ATP13A1	0.00186363
ENSG00000105705	SUGP1	0.00188337
ENSG00000160714	UBE2Q1	0.00189099
ENSG00000147419	CCDC25	0.00189163
ENSG00000204308	RNF5	0.00198477
ENSG00000025434	NR1H3	0.0019931
ENSG00000031003	FAM13B	0.00203408
ENSG00000100403	ZC3H7B	0.00210893
ENSG00000159164	SV2A	0.00220414
ENSG00000079313	REXO1	0.00224552
ENSG00000247596	TWF2	0.00227229
ENSG00000164180	TMEM161B	0.00231247
ENSG00000221914	PPP2R2A	0.00232179
ENSG00000137776	SLTM	0.00233107
ENSG00000126215	XRCC3	0.0024298
ENSG00000120885	CLU	0.00254102
ENSG00000121964	GTDC1	0.00256446
ENSG00000143603	KCNN3	0.00276043
ENSG00000175324	LSM1	0.00279692
ENSG00000138029	HADHB	0.00289687
ENSG00000158113	LRRC43	0.0032193
ENSG00000087077	TRIP6	0.00331665
ENSG00000130779	CLIP1	0.00333384
ENSG00000110931	CAMKK2	0.00362512
ENSG00000144034	TPRKB	0.00363227
ENSG00000129691	ASH2L	0.00400477
ENSG00000110066	KMT5B	0.00418598
ENSG00000141034	GID4	0.00428991
ENSG00000126456	IRF3	0.0043255
ENSG00000180573	H2AC6	0.0044251
ENSG00000136631	VPS45	0.00464523
ENSG00000013375	PGM3	0.00465799
ENSG00000085788	DDHD2	0.00468501
ENSG00000126070	AGO3	0.00474619
ENSG00000166105	GLB1L3	0.00476484
ENSG00000198917	SPOUT1	0.00489704
ENSG00000198198	SZT2	0.00495991
ENSG00000189306	RRP7A	0.00513317
ENSG00000023902	PLEKHO1	0.00513611
ENSG00000014914	MTMR11	0.00526316
ENSG00000104872	PIH1D1	0.00532622
ENSG00000055955	ITIH4	0.00532861
ENSG00000169241	SLC50A1	0.00546447
ENSG00000077150	NFKB2	0.00550547
ENSG00000177994	C2orf73	0.00568043
ENSG00000104852	SNRNP70	0.00573507
ENSG00000214575	CPEB1	0.00579147
ENSG00000118298	CA14	0.00587662
ENSG00000166886	NAB2	0.00607323
ENSG00000122490	SLC66A2	0.00650745
ENSG00000103061	SLC7A6OS	0.0065348
ENSG00000143401	ANP32E	0.00661812
ENSG00000059915	PSD	0.00666528
ENSG00000183831	ANKRD45	0.00671725
ENSG00000184162	NR2C2AP	0.00683885
ENSG00000123384	LRP1	0.0070281
ENSG00000161618	ALDH16A1	0.00724821
ENSG00000204228	HSD17B8	0.00733259
ENSG00000090238	YPEL3	0.00793975
ENSG00000115073	ACTR1B	0.00824639
ENSG00000183018	SPNS2	0.0083418
ENSG00000083290	ULK2	0.00852347
ENSG00000204209	DAXX	0.00891266
ENSG00000161381	PLXDC1	0.00946079
ENSG00000104904	OAZ1	0.00954975
ENSG00000142494	SLC47A1	0.00958507
ENSG00000104960	PTOV1	0.00976895
ENSG00000135249	RINT1	0.00977408
ENSG00000162585	FAAP20	0.00998614
ENSG00000117419	ERI3	0.0101565
ENSG00000138172	CALHM2	0.0101959
ENSG00000152969	JAKMIP1	0.010329
ENSG00000158019	BABAM2	0.0105393
ENSG00000170471	RALGAPB	0.0106496
ENSG00000114988	LMAN2L	0.0107687
ENSG00000146005	PSD2	0.0109911
ENSG00000147465	STAR	0.0113851
ENSG00000163636	PSMD6	0.0114774
ENSG00000084774	CAD	0.0115022
ENSG00000163344	PMVK	0.011663
ENSG00000168067	MAP4K2	0.0117288
ENSG00000100380	ST13	0.011751
ENSG00000163013	FBXO41	0.0117696
ENSG00000165416	SUGT1	0.0118167
ENSG00000184792	OSBP2	0.0118979
ENSG00000144535	DIS3L2	0.0120173
ENSG00000166747	AP1G1	0.0120732
ENSG00000115216	NRBP1	0.0126149
ENSG00000165138	ANKS6	0.0130959
ENSG00000119383	PTPA	0.013112
ENSG00000108599	AKAP10	0.0135039
ENSG00000120899	PTK2B	0.0135216
ENSG00000109323	MANBA	0.0135826
ENSG00000144642	RBMS3	0.0140423
ENSG00000116898	MRPS15	0.0141321
ENSG00000065615	CYB5R4	0.014401
ENSG00000213398	LCAT	0.0146645
ENSG00000163931	TKT	0.0146941
ENSG00000185633	NDUFA4L2	0.0155979
ENSG00000009307	CSDE1	0.015716
ENSG00000123329	ARHGAP9	0.0159551
ENSG00000136717	BIN1	0.0160573
ENSG00000083067	TRPM3	0.0162027
ENSG00000124356	STAMBP	0.0171544
ENSG00000016864	GLT8D1	0.0171747
ENSG00000132612	VPS4A	0.0174526
ENSG00000137601	NEK1	0.0177207
ENSG00000138081	FBXO11	0.017782
ENSG00000183207	RUVBL2	0.0178184
ENSG00000166682	TMPRSS5	0.0178769
ENSG00000115211	EIF2B4	0.0185692
ENSG00000171298	GAA	0.0187111
ENSG00000089094	KDM2B	0.0192631
ENSG00000010319	SEMA3G	0.019423
ENSG00000140612	SEC11A	0.0203328
ENSG00000106348	IMPDH1	0.0205476
ENSG00000138028	CGREF1	0.0205883
ENSG00000172922	RNASEH2C	0.0209006
ENSG00000143575	HAX1	0.0213526
ENSG00000007341	ST7L	0.0216835
ENSG00000213593	TMX2	0.0217349
ENSG00000119760	SUPT7L	0.0218182
ENSG00000072134	EPN2	0.0222156
ENSG00000256771	ZNF253	0.0223307
ENSG00000145730	PAM	0.0224979
ENSG00000143374	TARS2	0.0226921
ENSG00000152219	ARL14EP	0.0227706
ENSG00000091164	TXNL1	0.0227717
ENSG00000175267	VWA3A	0.0232064
ENSG00000134152	KATNBL1	0.0234708
ENSG00000103184	SEC14L5	0.0239173
ENSG00000020181	ADGRA2	0.0241085
ENSG00000011143	MKS1	0.0246176
ENSG00000164181	ELOVL7	0.0253261
ENSG00000258429	PDF	0.0258883
ENSG00000168237	GLYCTK	0.0261398
ENSG00000114841	DNAH1	0.0266933
ENSG00000084693	AGBL5	0.0270664
ENSG00000135298	ADGRB3	0.0271697
ENSG00000116539	ASH1L	0.0272366
ENSG00000198561	CTNND1	0.0273853
ENSG00000167377	ZNF23	0.0274183
ENSG00000184939	ZFP90	0.0275758
ENSG00000136856	SLC2A8	0.0276038
ENSG00000143382	ADAMTSL4	0.0282828
ENSG00000091127	PUS7	0.0290678
ENSG00000104946	TBC1D17	0.0291932
ENSG00000183569	SERHL2	0.0292938
ENSG00000137843	PAK6	0.0298996
ENSG00000126790	L3HYPDH	0.0304483
ENSG00000163795	ZNF513	0.0307011
ENSG00000158023	CFAP251	0.0313567
ENSG00000196290	NIF3L1	0.0314559
ENSG00000103415	HMOX2	0.0317249
ENSG00000159459	UBR1	0.0327863
ENSG00000067191	CACNB1	0.0333443
ENSG00000110514	MADD	0.0335596
ENSG00000118292	C1orf54	0.0337079
ENSG00000103034	NDRG4	0.0337156
ENSG00000171953	ATPAF2	0.0341064
ENSG00000049167	ERCC8	0.0344039
ENSG00000115257	PCSK4	0.0345111
ENSG00000138080	EMILIN1	0.0347281
ENSG00000136828	RALGPS1	0.0348573
ENSG00000133858	ZFC3H1	0.034938
ENSG00000145354	CISD2	0.0349995
ENSG00000068971	PPP2R5B	0.0359899
ENSG00000116151	MORN1	0.0361159
ENSG00000262246	CORO7	0.0370299
ENSG00000159479	MED8	0.0371521
ENSG00000168268	NT5DC2	0.0379501
ENSG00000198837	DENND4B	0.0379882
ENSG00000116852	KIF21B	0.0384171
ENSG00000174989	FBXW8	0.0385262
ENSG00000160446	ZDHHC12	0.0395404
ENSG00000130529	TRPM4	0.0403146
ENSG00000174780	SRP72	0.0408256
ENSG00000138002	IFT172	0.0414563
ENSG00000107954	NEURL1	0.0419077
ENSG00000076864	RAP1GAP	0.0419218
ENSG00000008869	HEATR5B	0.0442465
ENSG00000100395	L3MBTL2	0.0442955
ENSG00000158691	ZSCAN12	0.0443229
ENSG00000149527	PLCH2	0.0451198
ENSG00000101746	NOL4	0.0454531
ENSG00000149926	TLCD3B	0.0458882
ENSG00000102882	MAPK3	0.0465176
ENSG00000112981	NME5	0.0473473
ENSG00000114902	SPCS1	0.0481933
ENSG00000101445	PPP1R16B	0.0481975
ENSG00000184164	CRELD2	0.0482002
ENSG00000174945	AMZ1	0.0489882
ENSG00000189283	FHIT	0.0499614
