# Supplementary material for: Tensor decomposition of multi-dimensional splicing events across multiple tissues to identify splicing-mediated risk genes associated with complex traits
Source: PLoS Comput Biol. 2025 Jul 21;21(7):e1013303. doi: 10.1371/journal.pcbi.1013303 (PMC12303388; doi:10.1371/journal.pcbi.1013303)
Supplement: S4 Table — (XLSX) [file pcbi.1013303.s011.xlsx]

## Sheet: S4 Table. Other diseases
HDL	IBD	MDD	RA
NLRC5	WDR78	TCF4	TNXB
CX3CL1	EHMT2	NCAM1	HLA-DRB1
INTS10	SKIV2L	TTC12	HLA-DQA1
ATP6V1B2	ABHD16A	NICN1	HLA-DRB5
MT1X	PPT2	USP4	BRD2
NUP93	MIER1	USP28	NOTCH4
CIAPIN1	MSH5	USP19	PBX2
PSME3IP1	BAG6	MST1	MSH5
SIK3	TNXB	IMPDH2	ATF6B
CPNE2	PRRC2A	SH3D21	DDAH2
SLTM	HLA-DRB1	UBA7	PPT2
BBS2	GMPPB	RNF123	EGFL8
PLLP	LAMB2	GRHPR	BAG6
ADAM10	HLA-DRB5	QARS1	EHMT2
MT1E	USP4	RHOA	NELFE
COQ9	NFKBIL1	APEH	ABHD16A
RIPOR1	MST1	KLHDC8B	AGPAT1
SLC12A4	EGFL8	DAG1	PRRC2A
DPEP2	QARS1	IHO1	SKIV2L
PCSK7	MST1R	THRAP3	LST1
ZDHHC1	MAMDC4	LAMB2	HLA-DMB
MINDY2	TRAF2	GMPPB	VARS1
C16orf86	USP19	IP6K1	DDX39B
RANBP10	WDR6	CD40	PRRT1
ENKD1	RNF123	MTCH2	CFB
NIPSNAP3B	APEH	SYNE1	HLA-DQB1
ACD	UBA7	MST1R	C2
NUTF2	NICN1	BTN3A2	AIF1
HERPUD1	RBM6	ARIH2	HLA-DOA
CTCF	DAG1	VRK2	AGER
EDC4	CCDC183	QRICH1	SAPCD1
PARD6A	TRAIP	RPS6KL1	LSM2
LCAT	P4HA2	WDR6	LY6G5C
ABCA1	INPP5E	H2AC6	STK19
SLC7A6OS	IP6K1	PRKAR2A	SYNGAP1
NCOR2	DIPK1B	BTN2A2	MICA
CARMIL2	RABL6	BTN3A3	DDR1
CENPT	CASC3	MED19	HLA-C
SLC44A1	ENTR1	TMEM106B	VARS2
PRMT7	TAP2	PSMC3	NEU1
DOK4	AMT	ACP2	VPS52
PLA2G15	SEC16A	DNAH1	RGL2
APOA1	SNAPC4	TNFAIP2	GTF2H4
NFATC3	GPSM1	TMEM184A	RXRB
SLC7A6	PMPCA	SSRP1	ATAT1
SPI1	DNLZ	ATG13	HLA-DPB1
RSPRY1	EGFL7	TCAIM	PSMB9
BUD13	CUTC	ZNF197	HLA-DQB2
DUS2	TTC33	STK40	NFKBIL1
FADS2	LST1	IP6K2	HLA-DMA
OGFOD1	ARIH2	CNNM2	DXO
DDB2	BRD7	CREB3L1	TAPBP
DAGLA	MED24	SLC43A1	PFDN6
DYM	SERBP1	BTN2A1	CCHCR1
LRP4	USP25	ALAS1	MDC1
NR1H3	CYLD	EP300	PHF1
PSMC3	GSDMB	GTF2I	DHX16
BEST1	AGPAT1	MACROD1	NRM
ESRP2	PRRT1	ZDHHC3	ITPR3
CPSF7	DDX39B	FBXO10	GPSM3
ZFP90	ERBB2	FANCL	PHTF1
CELF1	LCN10	ASCC3	FLOT1
MADD	STK19	ZNF445	DAXX
ARFGAP2	CDK12	RBM6	PPP1R10
C11orf49	DDAH2	PCBP4	RNF5
ACP2	DHX16	NEK9	MAGI3
TSNAXIP1	UBAC1	ZDHHC5	HLA-B
PSMB10	RAD50	CAMKK2	DCLRE1B
KBTBD4	PLGRKT	BTN3A1	MRPS18B
NUP160	PSMB9	ZNF852	PPP1R18
RAB3IL1	RARA	KLC1	PSMB8
TKFC	RAPGEFL1	FAM120AOS	AP4B1
PLTP	DGKD	PTPRJ	C4A
FNBP4	AK3	PGF	HLA-DPA1
EIF2B1	ATP6V0A1	SHISA5	C6orf136
SIDT2	ABCC2	PRKCD	UQCC2
CEP164	ATG16L1	P4HTM	LTB
ACAA2	VARS2	EXOC3L4	RING1
EXOC3L1	STARD3	TMX2	GPANK1
MTCH2	TENT4B	PLEKHG3	HIPK1
GSDMB	RTEL1	MADD	CROCC
ATG13	ZNF512B	PPP1R13B	TCF19
HSD11B2	KAT2A	GPR137	APOM
TMEM138	KLHDC8B	HFE	GABBR1
STARD3	LIME1	TMEM138	TRIM33
PGAP3	RAMP2	AUTS2	LEMD2
MVK	C2	MARK3	ABI2
MED24	PLEKHH3	RBM5	BAK1
CKAP5	VARS1	ZNF335	RNASET2
CREB3L1	ENTPD7	AMBRA1	TRIM26
DGKZ	QSOX2	RFT1	HLA-F
MMAB	MLX	NCKIPSD	CEP43
PTPRJ	JAK2	AOPEP	ATP13A2
NSMCE2	TAPBP	CTNND1	ARHGEF10L
ERCC1	SEPTIN8	CHST12	RARA
ERBB2	ACER3	DDB2	HLA-A
THRA	HLA-DMB	GBF1	SPRED2
MDK	INKA1	FUOM	CASC3
MYO5B	PLXNB1	SEMA3B	LONRF2
NDUFS3	ZGPAT	L3MBTL2	CHST10
AMFR	HLA-DQB1	CDK5RAP2	WDR46
MED1	NAGLU	RABGAP1L	TAP1
KANK2	COL27A1	ITIH4	ZSCAN26
STAC2	WDR46	FAM160B2	SLC39A7
PPP1R1B	VPS52	RANGAP1	PANK4
AMBRA1	ADCY7	SUDS3	TAB1
NUDT21	CNP	IPO11	MED24
CCDC92	SLC22A5	SLC43A3	SLC1A4
CDK12	NOTCH4	PXN	PTPN22
TRPV4	RBM5	PTPMT1	TAP2
POLR2C	NRM	MICALL2	HMGA1
ABCA8	KIAA1841	CELF1	PYGM
GRB7	RGL2	UBE3B	IL15RA
ELMO3	AGER	TKFC	MORN1
CSGALNACT1	SULT1A1	MAD1L1	FBH1
STX1A	EZH1	VPS52	CD40
UBE3B	COL7A1	VSIG10	PADI2
ARHGAP1	NCKIPSD	KIF15	RER1
CASC3	USP34	STIMATE	ILF3
ANKRD13A	NELFE	VARS2	RPS6KA2
PACSIN3	ORMDL3	CCDC88B	CDKL3
CD40	SLC39A7	UGGT2	AFF3
PABPC4	STAT3	TANK	RAPH1
DNTTIP1	SPATA6L	OPTN	CSF2RB
RNF214	HLA-C	ASPG	KIAA1841
CXXC1	NUPR1	LAT2	SPIRE1
ZPR1	IRF1	TRIM38	CCDC136
MBD1	ZNF300	KLHL20	ZSCAN12
NRN1L	TMEM141	ARHGAP1	PGBD1
BAZ1B	ARFRP1	DLST	SDHB
LILRB2	GIGYF2	ANAPC5	GSDMB
LDLR	STAT5A	PLCB3	ZKSCAN8
ARSG	THRA	MLH3	FBXW2
TFPT	IP6K2	DALRD3	INPP5B
GLUL	CLN3	MARK2	ZKSCAN3
MACF1	ATRIP	NISCH	TNFRSF14
PSRC1	SLC25A20	ZKSCAN4	ZSCAN23
C18orf32	IMPDH2	METTL15	ZNRD1
DHX37	HELZ2	MUSTN1	ZSCAN9
GIT2	PDLIM4	DIS3L	ATG5
NOL3	RBM22	MDC1	RAPGEFL1
RARA	P4HTM	PLXNB1	CEP68
ORMDL3	EIF3C	TRPT1	NUDT22
MSL1	CEP43	PPP1R32	HERPUD1
TMEM208	MIEF1	MFSD10	DDX46
RFLNA	SULT1A2	SEMA3G	TRAF1
ILRUN	SLC26A6	TAOK3	AARS2
CYB561A3	HLA-B	RASSF1	RAVER1
UHRF1BP1	NEU1	KIF21A	ESRRA
PITPNM2	FKBP10	ITGA6	APOBEC3C
RILPL1	SEMA3F	WNK2	NBPF1
BCL7B	TUBG2	COL7A1	PTPN2
SNRPC	CELA3A	DDX1	MTA1
HEYL	RXRB	HMGN4	CDC42BPG
LDAH	SH2B1	ZSCAN9	RASGRP2
BUD23	NDUFAF3	CTC1	SEC24A
KIAA0895L	BECN1	GOLGA1	PAN2
ACACB	DNAJC7	TMEM161B	PLCB3
POLA2	DALRD3	PPP6C	ERBB2
ZNF664	P3H4	GAPVD1	PLCH2
CACNB1	SPNS1	TRIM8	RAB14
ZDHHC18	APOBEC3G	BMP1	PRDX5
DDB1	NOTCH1	ZDHHC21	YDJC
ANKS1A	MBD3	C11orf95	APOBEC3G
ARMC2	UCKL1	MRPS18B	PACS2
MLXIPL	TUFM	MAP7D1	BCL9L
HSF4	POGZ	GNL3	CARM1
CCDC159	TCOF1	KDR	CDC37
SLC9A5	PLEKHH2	ZC3H7B	ESYT1
FHOD1	YDJC	DAGLA	FCGR3A
SLC38A11	PTPN2	ARFGAP2	RIPOR3
TBL2	MDC1	MRPS15	TYK2
YDJC	CAMSAP1	MRTFA	STX4
HSD17B11	EIF2D	DARS2	USP34
NT5DC2	PRPF6	CYB561A3	PAQR5
TMC4	ATXN2L	DNAJC4	PPP1R14B
C12orf65	TTC25	RC3H1	AZGP1
NUDC	PARK7	RBX1	NAB1
NSUN5	NDST1	GCN1	CAMLG
SYT7	ERRFI1	ZW10	PIP4K2C
SLC35C2	RNASET2	CACNA2D1	PAPOLG
UBE2C	HLA-DQA1	FAM114A2	CEP192
SYTL1	CREM	PHF21A	ZSCAN21
	PGAP3	METTL8	ZKSCAN4
	IL1R1	SRC	PHF19
	NF2	SEMA3F	FRYL
	KRI1	RABEPK	CDK5RAP2
	PAPOLG	AREL1	RPLP1
	PUS10	SLC26A6	PLCL1
	GTF2H4	GLYCTK	SDHAF2
	PER3	CTNNBL1	PGAP3
	TCEA2	C12orf65	PPIL2
	SGIP1	COA8	CDK12
	NME6	ZCCHC2	SAMD10
	BCAP29	SDCCAG8	CCDC189
	COASY	TRMT61A	GAL3ST4
	RNF5	CPSF7	UCKL1
	APOM	AP3B1	EMSY
	ZBTB40	MFAP3	ZNF335
	USP21	CKB	LRCH4
	ASXL1	MICA	LRIG2
	GHDC	MYO1D	MDN1
	ACLY	RERE	CCDC88B
	SNX27	VPS26B	ZNF764
	SGF29	STAB1	PTPN1
	XPO6	FAM172A	CNTRL
	BRWD1	ARAP3	TSC22D4
	C2orf74	ST3GAL2	NBEAL1
	C6orf136	CACNA2D2	CD2BP2
	CCNY	PPP1R7	TEC
	SLC22A4	ITGAL	TSPAN3
	ATF6B	MAPK8IP1	TRPT1
	RABEP2	MPHOSPH9	ETV7
	DAZAP1	CD2BP2	STAT4
	QRICH1	HLA-C	PSMD5
	TMEM52	AP3M1	CEP250
	CACNA2D2	DGKZ	RPS6KA4
	TNFRSF6B	ABHD16A	RTEL1
	SAPCD1	PBRM1	PRSS53
	FNIP1	FNBP4	SCAPER
	CDK11B	CCDC68	SLC44A2
	PPIL2	INTS14	DCTN2
	SEMA3B	RAD23A	PSTPIP1
	PPOX	TNXB	GRB7
	MUC1	NT5C2	CRYZL1
	GPSM3	CDK2AP1	HYOU1
	SNED1	METTL21A	UBE2B
	NKIRAS2	MAN1B1	DNMT1
	KIAA1109	KMT5A	C5
	RPRD2	SECTM1	PPP1R1B
	TAB1	EIF2B1	FAM177A1
	SCAMP3	PDK1	SON
	STAT5B	BRAT1	FMNL2
	TNC	ACO2	PRR14
	EMSY	FOXP2	ZNF334
	SHROOM1	HR	ZNF821
	GPANK1	MSH5	PHLDB1
	COG5	ZKSCAN7	MAST3
	SBNO2	ERCC6L2	SH3BP2
	FDPS	CSRNP1	TRIM4
	HLA-DQB2	DDR1	BCL2L11
	PPP1R1B	AMFR	THRA
	FCMR	UBE2C	ACER3
	MAP4K4	CCHCR1	CS
	MSTO1	ATAT1	SLAIN2
	SHISA5	SELENOH	QTRT1
	TMEM259	FAM120A	DDX6
	DDR1	FADS2	LDLR
	KEAP1	PPP1R18	STARD3
	SCNM1	PPP4C	KLHL20
	TYK2	RCC1L	HMBS
	CDK11A	FASTKD2	NEIL2
	CCDC51	BTF3L4	RBM17
	PRKAA1	ZCCHC7	R3HDM2
	IDE	HEXD	ORMDL3
	ADCY3	SUSD3	IFT46
	CUL2	AMT	SMARCA4
	PI4KB	SYNE2	IFNGR2
	SLC35E2A	OGFOD2	FHL3
	MIB2	GTDC1	TMEM94
	ADAM15	PPP3CA	PFKL
	DNMT3A	MYEF2	MXD4
	PFKFB4	TSNARE1	NR2C2AP
	AARSD1	NEK4	NAA40
	LITAF	DCAF17	PHF20L1
	AOC2	PRRC2A	ZNF3
	BRD2	KMT5B	BAD
	IL1R2	LARGE2	TAF6
	PRUNE1	FARSA	MAU2
	CACNB1	DUS1L	ORAI3
	DHX58	MRPS11	INF2
	TCF19	UNC119	SUGP2
	MAP3K8	REEP4	NUMB
	RUSC1	EHMT1	ZSCAN25
	PARD3	NRM	PTPRS
	DOCK9	RAB6A	JADE2
	CCNL2	DCAF1	CRTC1
	THBS3	GTF2IRD1	PEAK1
	PIP5K1A	SGIP1	NUDT14
	LAMB1	GPR155	ZFYVE28
	FCHSD1	TDRD3	PSORS1C1
	GNG12	PCIF1	ARHGAP9
	LSM2	OLFML2A	TMEM225B
	GNAI2	ATRIP	CES4A
	INPP5D	PCMTD2	PCOLCE
	XPO1	XPNPEP3	SUOX
	CFB	MRPL45	SEPTIN1
	SHC1	RPS6KA4	ARMC2
	IFRD2	ELN	PPHLN1
	COMMD7	URI1	VEGFB
	HEATR3	TKT	TKFC
	ATAT1	TLR4	PPIL3
	RGS19	DYNC1I2	IL6R
	DVL1	DCAF5	SLC26A10
	USP40	COQ5	C1orf109
	FAM189B	EPB41L3	USP37
	SDHC	GLT8D1	NFS1
	SDF4	MOSMO	PRXL2B
	SEC14L2	NR1H3	SF1
	NACC2	CBX4	VPS45
	ADAMTSL4	NT5DC2	STAC2
	GABPB2	KLHDC10	NRXN2
	SF3A1	FHL3	ATG4D
	ARNT	TTC39A	AGFG2
	TMCO4	NRDC	PROSER3
	MRPL20	HIRIP3	TCEA2
	DDX59	RMDN3	SLC38A6
	PUSL1	PLPP5	ZNF438
	ABCA7	MARCHF5	NDUFA7
	ERAP2	BAP1	KIAA2026
	SEMA6C	FLOT1	PPP6R3
	DYNC2LI1	SNX11	SRCAP
	POFUT1	FERMT3	CRTC2
	NBL1	VPS37B	METTL1
	MDM1	CCDC51	SMARCC2
	DPM3	SPINDOC	SRPK1
	MARCHF5	CSF3R	CCDC159
	APH1A	DDB1	COG6
	PSMB8	DESI1	PUS10
	FOSL2	FKBP2	TMEM50B
	ENSA	MRPS14	CFLAR
	ASCC2	WDR78	JDP2
	TMEM256	ANKRD10	TPRA1
	ZKSCAN5	CREB1
	TMEM9	SLC25A20
	PALB2	TAOK2
	IL18R1	PDZK1IP1
	DUS4L	CHURC1
	QTRT1	GCKR
	ITSN2	SLC25A17
	GLMN	PHF7
	ZMAT5	LRRK2
	SLC50A1	SNU13
	RIC1	TMEM214
	SYNGAP1	CAMK2G
	ACAP3	RNF40
	AKNA	INPP4B
	CEP192	RABGEF1
	ARAP3	CCDC9
	LNPEP	DIMT1
	ZFP36L2	CPEB2
	PDIA4	PGPEP1
	SAMD10	GFM1
	CLK2	LOXL1
	PEX13	PNPLA7
	CIART	PGBD1
	GABBR1	MRPL48
	VPS45	PHF2
	PSME3	MDK
	HINT1	CPNE8
	HSPG2	C11orf49
	MON1A	ZRANB2
	COL5A3	NTRK3
	DNAJC27	YPEL3
	RAVER1	IFRD2
	DAP3	EHMT2
	NADK	PSEN2
	EFNA1	TBC1D10B
	TM9SF4	RING1
	SCNN1D	BOC
	NCOA1	MPV17
	TRRAP	TRAIP
	MED1	P2RX4
	ARPC2	ZBTB25
	HLA-DMA	ARL3
	SLC11A1	TMEM120A
	SRGAP2	FAM168A
	CD74	NUP93
	TARS2	EXOSC1
	RAPGEF6	GLE1
	ASH1L	PTPDC1
	TNNT2	GIGYF2
	TRAF3IP3	POC1A
	IFT172	DENND4A
	STK36	MDH1B
	MXRA8	GALK2
	ADAMTS4	TPCN2
	DAB2	VEGFB
	MFSD3	RALGPS1
	NAA40	GTF2H4
	LCN6	CDA
	CLEC16A	PTBP2
	TSPAN14	MARS1
	UBAC2	CTDP1
	CEP76	PML
	INTS11	MBP
	FNDC4	TLE4
	CERS2	NOTCH4
	TMBIM1	NPEPPS
	LRRC32	BBS2
	LYZ	MTRR
	MOSPD3	PMM1
	RNF145	PDCD10
	FAM161A	DENND1A
	SLC35E2B	DAXX
	CDC42	SNED1
	RGS14	RELT
	CARM1	SDHAF2
	CPEB3	LIPT1
	PRPF3	ABCB9
	DXO	UNC13D
	OSMR	LRP4
	PRKAR2A	CHN1
	WNT11	UBE2Z
	MINDY1	NUP160
	SRRT	BRD3
	ADD3	SH3BP2
	WHRN	CALHM2
	TNIP1	COQ10B
	BCL11A	CHD3
	PCOLCE	ZNF585B
	BUD31	DMTN
	LRCH4	ABHD14A
	SAMD11	PSAP
	DCST2	INPP4A
	GPR35	CLEC3B
	CDC42SE1	ZKSCAN3
	PCMTD2	BPTF
	PFKFB2	KCTD13
		KIAA1755
		ITPR3
		NRBP1
		IVD
		KRTCAP3
		UGGT1
		PPIL2
		PER1
		MAPKAP1
		CTBP1
		CGN
		ZFYVE21
		PPM1G
		CEP170
		METTL14
		CLIP2
		IMMP1L
		SCRN3
		PPM1M
		CDC42BPB
		NCF1
		HYAL3
		MACF1
		DNALI1
		KLHDC2
		FLOT2
		TAL1
		SKAP1
		NCAPG
		PTGER3
		CTSA
		COMTD1
		SCAF4
		PLAGL1
		DENND1B
		ZNF462
		PEX16
		ZSWIM8
		SLC35D1
		PHF1
		TECPR2
		PCDHGC3
		MAEA
