# Supplementary material for: Tensor decomposition of multi-dimensional splicing events across multiple tissues to identify splicing-mediated risk genes associated with complex traits
Source: PLoS Comput Biol. 2025 Jul 21;21(7):e1013303. doi: 10.1371/journal.pcbi.1013303 (PMC12303388; doi:10.1371/journal.pcbi.1013303)
Supplement: S5 Table — (XLSX) [file pcbi.1013303.s012.xlsx]

## Sheet: S5 Table. List of tissues
Adipose_Subcutaneous
Adipose_Visceral_Omentum
Adrenal_Gland
Artery_Aorta
Artery_Coronary
Artery_Tibial
Brain_Cerebellum
Brain_Cortex
Brain_Nucleus_accumbens_basal_ganglia
Breast_Mammary_Tissue
Cells_Cultured_fibroblasts
Colon_Sigmoid
Colon_Transverse
Esophagus_Gastroesophageal_Junction
Esophagus_Mucosa
Esophagus_Muscularis
Heart_Atrial_Appendage
Heart_Left_Ventricle
Liver
Lung
Muscle_Skeletal
Nerve_Tibial
Pancreas
Pituitary
Prostate
Skin_Not_Sun_Exposed_Suprapubic
Skin_Sun_Exposed_Lower_leg
Spleen
Stomach
Testis
Thyroid
Whole_Blood
