# Supplementary material for: Tensor decomposition of multi-dimensional splicing events across multiple tissues to identify splicing-mediated risk genes associated with complex traits
Source: PLoS Comput Biol. 2025 Jul 21;21(7):e1013303. doi: 10.1371/journal.pcbi.1013303 (PMC12303388; doi:10.1371/journal.pcbi.1013303)
Supplement: S6 Table — (XLSX) [file pcbi.1013303.s013.xlsx]

## Sheet: S6 Table. Brain tissues
Brain_Amygdala
Brain_Anterior_cingulate_cortex_BA24
Brain_Caudate_basal_ganglia
Brain_Cerebellar_Hemisphere
Brain_Cerebellum
Brain_Cortex
Brain_Frontal_Cortex_BA9
Brain_Hippocampus
Brain_Hypothalamus
Brain_Nucleus_accumbens_basal_ganglia
Brain_Putamen_basal_ganglia
Brain_Spinal_cord_cervical_c-1
Brain_Substantia_nigra
